# Supplementary material for: Relationship Between Maternal Iron Indices in the Second Trimester with Cord Blood Iron Indices and Pregnancy Outcomes: A Prospective Cohort Study
Source: Nutrients. 2025 May 5;17(9):1584. doi: 10.3390/nu17091584 (PMC12073715; doi:10.3390/nu17091584)
Supplement: Supplementary file 1 [file nutrients-17-01584-s001.zip]

Archive with 7 entries (7 files):
- manuscript.v7_proofread.pdf
- Supplementary_Figure_S1.pdf
- Supplementary_Figure_S2.pdf
- Supplementary_Figure_S3.pdf
- Supplementary_Table_S1.pdf
- Supplementary_Table_S2.pdf
- Supplementary_Table_S3.pdf
